# Supplementary material for: SULT1A1 rs9282861 polymorphism-a potential modifier of efficacy of the systemic adjuvant therapy in breast cancer?
Source: BMC Cancer. 2012 Jun 18;12:257. doi: 10.1186/1471-2407-12-257 (PMC3388009; doi:10.1186/1471-2407-12-257)
Supplement: Additional file 1 — Table S1. Causes of death according to the SULT1A1 rs9282861 genotype in the cohort of patients treated with adjuvant chemotherapy (n = 76). Table S2. Causes of death according to the SULT1A1 rs9282861 genotype in the cohort of patients receiving adjuvant tamoxifen (n = 65). Table S3. Causes of death according to the SULT1A1 rs9282861 genotype in the combined patient population receiving adjuvant tamoxifen or chemotherapy (n = 145). [file 1471-2407-12-257-S1.XLS]

## Sheet: Table 1
		S1
			SULT1A1 rs9282861 genotype
		Cause of death	GG or AG	AA
		Breast cancer	29	3
		Other malignancy	2	0
		Death caused by an accident	1	0

## Sheet: Table 2
		S2
			SULT1A1 rs9282861 genotype
		Cause of death	GG or AG	AA
		Breast cancer	17	7
		Cardiovascular disease	9	3
		Neurological disease	4	2
		Other malignancy	2	0
		Infection	4	0
		Death caused by an accident	1	0
		Rheumatoid disease	0	1
		Diabetes	1	0
		Gastric ulcer	1	0

## Sheet: Table 3
		S3
			SULT1A1 rs9282861 genotype
		Cause of death	GG or AG	AA
		Breast cancer	48	10
		Cardiovascular disease	9	3
		Neurological disease	4	2
		Other malignancy	4	0
		Infection	4	0
		Death caused by an accident	2	0
		Rheumatoid disease	0	1
		Diabetes	1	0
		Gastric ulcer	1	0
